# Supplementary material for: Sequential Endoluminal Gemcitabine and Cabazitaxel with Intravenous Pembrolizumab as a Bladder-Preserving Strategy for Docetaxel-Unresponsive Non-Muscle Invasive Urothelial Carcinoma Following Transurethral Resection of Bladder Tumor
Source: Cancers (Basel). 2024 Jul 17;16(14):2561. doi: 10.3390/cancers16142561 (PMC11274621; doi:10.3390/cancers16142561)
Supplement: Supplementary file 1 [file cancers-16-02561-s001.zip]

Archive with 1 entries (1 files):
- cancers-3095287-supplementary.pdf
